# Supplementary material for: Metabolism and Signaling of Plant Mitochondria in Adaptation to Environmental Stresses
Source: Int J Mol Sci. 2022 Sep 23;23(19):11176. doi: 10.3390/ijms231911176 (PMC9570015; doi:10.3390/ijms231911176)
Supplement: Supplementary file 1 [file ijms-23-11176-s001.zip]

Archive with 1 entries (1 files):
- ijms-1868155-supplementary.xlsx
