# Supplementary material for: Metabolism and Signaling of Plant Mitochondria in Adaptation to Environmental Stresses
Source: Int J Mol Sci. 2022 Sep 23;23(19):11176. doi: 10.3390/ijms231911176 (PMC9570015; doi:10.3390/ijms231911176)
Supplement: Supplementary file 1 [file ijms-23-11176-s001.zip › ijms-1868155-supplementary.xlsx]

## Sheet: Table S1
Table S1. Complete list and annotation of genes shown in Figure 2
Gene Symbol	TAIR ID	Description
NDA1	AT1G07180	alternative NAD(P)H dehydrogenase 1
NDA2	AT2G29990	alternative NAD(P)H dehydrogenase 2
NDB1	AT4G28220	NAD(P)H dehydrogenase B1
NDB2	AT4G05020	NAD(P)H dehydrogenase B2
NDB3	AT4G21490	NAD(P)H dehydrogenase B3
NDB4	AT2G20800	NAD(P)H dehydrogenase B4
NDC1	AT5G08740	NAD(P)H dehydrogenase C1
AOX1A	AT3G22370	alternative oxidase 1A
AOX1B	AT3G22360	alternative oxidase 1B
AOX1C	AT3G27620	alternative oxidase 1C
AOX1D	AT1G32350	alternative oxidase 1D
AOX2	AT5G64210	alternative oxidase 2
UCP1	AT3G54110	plant uncoupling mitochondrial protein 1
UCP2	AT5G58970	plant uncoupling mitochondrial protein 2
UCP3	AT1G14140	plant uncoupling mitochondrial protein 3

## Sheet: Table S2
Table S2. Complete list and annotation of genes shown in Figure 3c
Gene Symbol	TAIR ID	Description
MTHSC70-2	AT5G09590	mitochondrial HSO70 2
HSP70	AT3G12580	heat shock protein 70
FTSH10	AT1G07510	FTSH protease 10
MTM1	AT3G10550	Myotubularin-like phosphatases II superfamily
AT5G42150	AT5G42150	Glutathione S-transferase family protein
AT5G54100	AT5G54100	SPFH/Band 7/PHB domain-containing membrane-associated protein family
RBL14	AT3G17611	RHOMBOID-like protein 14
HSP81-2	AT5G56030	heat shock protein 81-2
NFS1	AT5G65720	nitrogen fixation S (NIFS)-like 1
HXK1	AT4G29130	hexokinase 1
LACS8	AT2G04350	AMP-dependent synthetase and ligase family protein
CLPB4	AT2G25140	casein lytic proteinase B4
COX15	AT5G56090	cytochrome c oxidase 15
ABC1	AT4G01660	ABC transporter 1
AT5G13440	AT5G13440	Ubiquinol-cytochrome C reductase iron-sulfur subunit
GAPC1	AT3G04120	glyceraldehyde-3-phosphate dehydrogenase C subunit 1 [
TOM20-4	AT5G40930	translocase of outer membrane 20-4
AT3G58150	AT3G58150	Optic atrophy 3 protein
NDB2	AT4G05020	NAD(P)H dehydrogenase B2
AT1G19140	AT1G19140	ubiquinone biosynthesis COQ9-like protein
HSP60	AT3G23990	heat shock protein 60
HSP89.1	AT3G07770	HEAT SHOCK PROTEIN 89.1
TIC20-IV	AT4G03320	translocon at the inner envelope membrane of chloroplasts 20-IV
AT5G51440	AT5G51440	HSP20-like chaperones superfamily protein
MGE1	AT5G55200	Co-chaperone GrpE family protein
LEA3	AT1G02820	Late embryogenesis abundant 3 (LEA3) family protein
AT5G51220	AT5G51220	ubiquinol-cytochrome C chaperone family protein
CPN10	AT1G14980	chaperonin 10
FTSH4	AT2G26140	FTSH protease 4
AT1G07030	AT1G07030	Mitochondrial substrate carrier family protein

## Sheet: Table S3
Table S3. Complete list and annotation of genes shown in Figure 5
Gene Symbol	TAIR ID	Description
RAP2.12	AT1G53910	related to AP2 12
RAP2.2	AT3G14230	related to AP2 2
RAP2.3	AT3G16770	RELATED TO AP2 3
HRE1	AT1G72360	Integrase-type DNA-binding superfamily protein
HRE2	AT2G47520	Integrase-type DNA-binding superfamily protein
ADH1	AT1G77120	alcohol dehydrogenase 1
AT4G33070	AT4G33070	Thiamine pyrophosphate dependent pyruvate decarboxylase family protein
AT3G23170	AT3G23170	hypothetical protein
SRO5	AT5G62520	similar to RCD one 5
CML38	AT1G76650	calmodulin-like 38
AT5G47060	AT5G47060	hypothetical protein (DUF581)
AT4G17670	AT4G17670	senescence-associated family protein (DUF581)
CYP707A3	AT5G45340	cytochrome P450, family 707, subfamily A, polypeptide 3
HB1	AT2G16060	hemoglobin 1
TIL	AT5G58070	temperature-induced lipocalin
PCO1	AT5G15120	2-aminoethanethiol dioxygenase, putative (DUF1637)
AT1G72940	AT1G72940	Toll-Interleukin-Resistance (TIR) domain-containing protein
AT3G27220	AT3G27220	Galactose oxidase/kelch repeat superfamily protein
PDC2	AT5G54960	pyruvate decarboxylase-2
AT5G44730	AT5G44730	Haloacid dehalogenase-like hydrolase (HAD) superfamily protein
PFK6	AT4G32840	phosphofructokinase 6
AT5G26200	AT5G26200	Mitochondrial substrate carrier family protein
HRE2	AT2G47520	Integrase-type DNA-binding superfamily protein
RBOHD	AT5G47910	respiratory burst oxidase homologue D
HRA1	AT3G10040	sequence-specific DNA binding transcription factor
AT4G24110	AT4G24110	NADP-specific glutamate dehydrogenase
SUS4	AT3G43190	sucrose synthase 4
AT4G10270	AT4G10270	Wound-responsive family protein
AT1G19530	AT1G19530	DNA polymerase epsilon catalytic subunit A
AT4G39675	AT4G39675	hypothetical protein
JAZ3	AT3G17860	jasmonate-zim-domain protein 3
ACO1	AT4G35830	aconitase 1
AT4G33560	AT4G33560	Wound-responsive family protein
AT2G17850	AT2G17850	Rhodanese/Cell cycle control phosphatase superfamily protein
PP2-A11	AT1G63090	phloem protein 2-A11
AT1G26270	AT1G26270	Phosphatidylinositol 3- and 4-kinase family protein
NIP2	AT2G17730	NEP-interacting protein 2
AT1G74940	AT1G74940	cyclin-dependent kinase, putative (DUF581)
PHI-1	AT1G35140	Phosphate-responsive 1 family protein
AT5G66985	AT5G66985	hypothetical protein
ETR2	AT3G23150	Signal transduction histidine kinase, hybrid-type, ethylene sensor
PCO2	AT5G39890	2-aminoethanethiol dioxygenase, putative (DUF1637)
ACHT5	AT5G61440	atypical CYS HIS rich thioredoxin 5
FHL	AT5G02200	far-red-elongated hypocotyl1-like protein
FTM1	AT1G43800	Plant stearoyl-acyl-carrier-protein desaturase family protein
LBD41	AT3G02550	LOB domain-containing protein 41
ACR7	AT4G22780	ACT domain repeat 7
AT5G42200	AT5G42200	RING/U-box superfamily protein
UKL3	AT1G55810	uridine kinase-like 3
PP2-A13	AT3G61060	phloem protein 2-A13
AT1G33055	AT1G33055	hypothetical protein
AT4G27450	AT4G27450	aluminum induced protein with YGL and LRDR motifs
AT5G10040	AT5G10040	transmembrane protein
